# Supplementary material for: A Comprehensive Structural and Functional Analysis of Saccharomyces Killer Toxins
Source: Toxins (Basel). 2026 May 20;18(5):235. doi: 10.3390/toxins18050235 (PMC13211469; doi:10.3390/toxins18050235)
Supplement: Supplementary file 1 [file toxins-18-00235-s001.zip]

Archive with 4 entries (4 files):
- Sup Tables Survey paper_V8.docx
- __MACOSX/._Sup Tables Survey paper_V8.docx
- Supplementary Figures_mdpi submission_V2.pdf
- __MACOSX/._Supplementary Figures_mdpi submission_V2.pdf
